# Supplementary material for: Vitamin A deficiency causes islet dysfunction by inducing islet stellate cell activation via cellular retinol binding protein 1
Source: Int J Biol Sci. 2020 Jan 30;16(6):947–56. doi: 10.7150/ijbs.37861 (PMC7053333; doi:10.7150/ijbs.37861)
Supplement: Supplementary file 1 — Supplementary figures and tables. [file ijbsv16p0947s1.zip]

Archive with 6 entries (5 files):
- Supplementary materials/Figure legend.docx
- Supplementary materials/Figure legend.pdf
- Supplementary materials/Supplementary materials-Figure.pdf
- Supplementary materials/Supplementary materials-FigureS1-2.pptx
- Supplementary materials/Table S1.docx
- Supplementary materials/
